# Supplementary material for: Elevated Tolerance to Aneuploidy in Cancer Cells: Estimating the Fitness Effects of Chromosome Number Alterations by In Silico Modelling of Somatic Genome Evolution
Source: PLoS One. 2013 Jul 24;8(7):e70445. doi: 10.1371/journal.pone.0070445 (PMC3722120; doi:10.1371/journal.pone.0070445)
Supplement: Software S1 — Chiron for Mac OS. (ZIP) [file pone.0070445.s008.zip]

Archive with 3 entries (2 files):
- Chiron.dmg
- __MACOSX/
- __MACOSX/._Chiron.dmg
