# Supplementary material for: Elevated Tolerance to Aneuploidy in Cancer Cells: Estimating the Fitness Effects of Chromosome Number Alterations by In Silico Modelling of Somatic Genome Evolution
Source: PLoS One. 2013 Jul 24;8(7):e70445. doi: 10.1371/journal.pone.0070445 (PMC3722120; doi:10.1371/journal.pone.0070445)
Supplement: Software S2 — Chiron for PC/Windows. (ZIP) [file pone.0070445.s009.zip]

Archive with 6 entries (6 files):
- chiron-final/chiron.exe
- chiron-final/libgcc_s_dw2-1.dll
- chiron-final/mingwm10.dll
- chiron-final/QtCore4.dll
- chiron-final/QtGui4.dll
- chiron-final/QtOpenGL4.dll
